# Supplementary material for: Applying a mixed methods design to test saturation for qualitative data in health outcomes research
Source: PLoS One. 2020 Jun 19;15(6):e0234898. doi: 10.1371/journal.pone.0234898 (PMC7304618; doi:10.1371/journal.pone.0234898)
Supplement: S1 Table — NI = Nurse interview; Cdiff = Clostridium difficile infection. (XLSX) [file pone.0234898.s001.xlsx]

## Sheet: Data from Atlas TI
Theme identifier	Theme label	NI1	NI2	NI3	NI4	NI5	NI6	NI7	NI8	NI9	NI10	NI11	NI12
0	Impact of Cdiff on colleagues and hospital staff:Emotionally-Psychologically:Exhausting	1	0	0	0	0	0	0	0	0	0	0	0
1	Impact of Cdiff on colleagues and hospital staff:Emotionally-Psychologically:Fear to get the infection	1	0	0	0	0	0	0	0	0	0	0	0
2	Impact of Cdiff on colleagues and hospital staff:Emotionally-Psychologically:No fear	1	0	0	0	0	0	0	0	1	0	0	0
3	Impact of Cdiff on colleagues and hospital staff:Professionally:Being informed, educated, trained	0	2	0	0	0	0	0	0	0	0	0	0
4	Impact of Cdiff on colleagues and hospital staff:Professionally:Having to be extra careful	0	0	0	0	1	0	0	0	0	0	0	0
5	Impact of Cdiff on colleagues and hospital staff:Professionally:Need for organisation of the cleaning / For care (X-ray)	0	0	0	0	1	0	1	0	0	0	0	0
6	Impact of Cdiff on colleagues and hospital staff:Professionally:None / it is their everyday job	0	2	0	0	0	0	0	0	0	0	0	0
7	Impact of Cdiff on colleagues and hospital staff:Professionally:Team work / Help (especially when pregnant) / Taking tasks from previous nurse who did not have time	2	0	0	0	2	0	0	0	1	0	0	1
8	Impact of Cdiff on colleagues and hospital staff:Professionally:Time-consuming / Increased nursing time (because of diarrhea) / Increased workload / Bothersome	1	0	2	0	2	3	1	0	0	0	0	2
9	Impact of Cdiff on hospital:Increased costs	0	0	3	0	0	4	0	0	0	0	0	0
10	Impact of Cdiff on hospital:Mobilisation of people / Everyone is involved	0	0	0	0	0	2	0	2	0	0	0	0
11	Impact of Cdiff on nurses:Emotionally-Psychologically:Discouraged (because patients are already in bad shape) / Because hard, time-consuming	0	0	1	0	0	1	0	0	0	0	0	0
12	Impact of Cdiff on nurses:Emotionally-Psychologically:Fear of getting infected / To bring infection home	1	0	0	0	1	0	0	0	0	1	0	2
13	Impact of Cdiff on nurses:Emotionally-Psychologically:Fear of transmitting the infection to other patients	2	0	3	0	0	0	0	0	0	0	1	0
14	Impact of Cdiff on nurses:Emotionally-Psychologically:Feeling guilty (of having given Ab)	0	0	0	1	0	0	0	0	0	0	0	0
15	Impact of Cdiff on nurses:Emotionally-Psychologically:No fear/ No worry to catch it (confident in the precautions; as long as precautions are applied) / Trustful towards precautions taken	2	1	0	0	0	1	1	1	3	1	0	1
16	Impact of Cdiff on nurses:Emotionally-Psychologically:None / No embarassment as it is part of their job	0	1	0	0	0	0	0	1	0	0	1	0
17	Impact of Cdiff on nurses:Emotionally-Psychologically:Overwhelmed / Dreading the next day because makes their job more difficult / Hard/exhausting (because of always feeling that you are contaminated)	0	0	1	1	0	2	0	0	0	0	0	0
18	impact of Cdiff on nurses:Emotionally-Psychologically:Stress (because of the pain caused to patient when care is given; overall because of all the precautions)	2	0	0	0	0	0	0	0	0	0	0	0
19	Impact of Cdiff on nurses:Most bothersome:Contact precautions (having to get on and off gown+ gloves) / Isolation (having to look for patient and family good compliance)	0	1	1	1	0	0	0	2	2	0	1	0
20	Impact of Cdiff on nurses:Most bothersome:Diarrhea (because has to go in the room more frequently and getting dressed; painful, sore for patients if care is needed, of skin problems it migth result in; depressed patients)	2	0	0	0	1	1	2	1	0	1	0	3
21	Impact of Cdiff on nurses:Most impacted task:Nursing care / Giving treatment + care to patients	0	0	0	0	0	1	0	0	1	0	0	1
22	Impact of Cdiff on nurses:Overall:Overwhelming physically and psychologically(the whole precaution procedures; having to take care of such patients)	0	0	3	0	0	1	0	0	0	0	0	0
23	Impact of Cdiff on nurses:Professionally:Being careful precautions are well followed/ Being careful not to spread the infection to others	0	1	1	0	2	1	3	2	0	0	0	1
24	Impact of Cdiff on nurses:Professionally:Difficult to manage	0	0	0	0	0	0	0	1	0	0	0	0
25	Impact of Cdiff on nurses:Professionally:Difficult to manage -> not two in a row	0	0	2	0	0	0	0	0	0	0	0	0
26	Impact of Cdiff on nurses:Professionally:Having to be careful about protecting patient's privacy/respecting their privacy	1	0	0	0	0	0	0	0	0	0	0	0
27	Impact of Cdiff on nurses:Professionally:Having to be careful to clean patients on time to avoid additional infections	0	0	0	0	0	0	0	0	0	2	0	0
28	Impact of Cdiff on nurses:Professionally:Having to educate/Inform/Monitor families on precautions	0	1	0	0	0	2	2	0	0	0	0	0
29	Impact of Cdiff on nurses:Professionally:Keeping informed colleagues and hospital staff	0	0	0	0	1	0	0	0	0	0	0	0
30	Impact of Cdiff on nurses:Professionally:Less time for other patients / Frustration (because of having to clean the patient constantly)	0	0	0	0	0	1	1	0	0	0	0	0
31	Impact of Cdiff on nurses:Professionally:None / They are used to (because of how is organized the ward; their procedures)	0	1	0	0	0	0	0	0	0	0	1	1
32	Impact of Cdiff on nurses:Professionally:Time-consuming - Investment (communication/information to patients)	1	0	0	0	0	0	0	1	0	0	0	0
33	Impact of Cdiff on nurses:Professionally:Time-consuming (because more debilitated)	0	0	0	1	0	0	0	0	0	0	0	0
34	Impact of Cdiff on nurses:Professionally:Time-consuming / Increase of nursing-time (because of diarrhea-> cleaning; hydrating patient; because of isolation)	1	2	0	1	0	5	2	0	0	2	1	2
35	Impact of Cdiff on nurses:Professionally:Unpleasant environment (because of smell) / Not fun to clean	1	0	1	0	0	0	1	1	0	0	0	0
36	Impact of Cdiff on nurses:Relationships with patients:Compassionate (because hospital, on top of other thing)	0	0	0	0	3	0	0	0	0	0	1	0
37	Impact of Cdiff on nurses:Relationships with patients:Having to inform them about why the precautions	0	1	0	0	0	0	0	0	0	0	0	0
38	Impact of Cdiff on nurses:Relationships with patients:Limited (because patients are incubated)	0	0	0	0	1	0	0	0	0	0	0	0
39	Impact of Cdiff on nurses:Relationships with patients:Professional (taking care of pain, etc)	1	0	0	0	2	0	0	1	0	0	0	0
40	Impact of Cdiff on nurses:Relationships with patients:Reassuring / Dedramatizing	1	1	0	0	0	2	1	3	1	1	0	0
41	Impact of isolation on colleagues and hospital staff:Emotionally-Psychologically:Feeling down (because know that care will take longer)	0	0	0	0	0	0	0	1	0	0	0	0
42	Impact of isolation on colleagues and hospital staff:Professionally:Contact precautions to be taken and followed	2	0	1	0	1	1	0	1	1	0	0	0
43	Impact of isolation on colleagues and hospital staff:Professionally:Mutual aid	0	0	0	0	0	0	0	1	0	0	0	0
44	Impact of isolation on colleagues and hospital staff:Professionally:Need for change in organization	0	0	0	0	0	0	0	0	1	0	0	0
45	Impact of isolation on colleagues and hospital staff:Professionally:Need for organisation / Change in organization (eg, cleaning the room last)	1	0	0	0	0	0	0	4	1	1	0	1
46	Impact of isolation on colleagues and hospital staff:Professionally:Need to be informed and trained	0	0	0	0	0	0	0	1	0	0	0	1
47	Impact of isolation on colleagues and hospital staff:Professionally:No change in workload	0	1	0	0	0	0	0	0	0	0	0	0
48	Impact of isolation on colleagues and hospital staff:Professionally:Time-consuming / Bothersome / Increased workload	0	0	0	0	1	0	0	0	1	1	1	1
49	Impact of isolation on nurses:Emotionally-Psychologically:Barrier (gloves, gown, etc) / Lack of skin contact in care given -> not pleasant for patients	0	0	0	0	0	3	0	1	0	0	0	3
50	Impact of isolation on nurses:Emotionally-Psychologically:Frustration (because delay in patient's demand) / Feeling sorry they do not spend as much time in the room than other patients	0	0	0	0	0	0	1	0	0	1	0	0
51	Impact of isolation on nurses:Emotionally-Psychologically:None (in terms of having to wear gloves + gowns)	0	0	0	0	0	0	0	0	0	1	0	0
52	Impact of isolation on nurses:Physically:Because of having to clean patients frequently / Sweating (because of gowns, gloves)	0	0	1	0	0	0	1	0	0	0	0	0
53	Impact of isolation on nurses:Professionally:Burdensome (morally, physically, professionally) / Overwhelming	5	0	2	1	0	0	0	0	0	0	0	0
54	Impact of isolation on nurses:Professionally:Cumbersome / Bothersome / More difficult, more complicated / Making work harder / Constraining /	2	0	4	2	2	0	3	1	0	0	0	0
55	Impact of isolation on nurses:Professionally:Feeling isolated (because limited help from colleagues)	0	0	0	1	0	0	0	0	0	0	0	0
56	Impact of isolation on nurses:Professionally:Having to be extra careful not to spread the infection to other patients / Door of rooms closed / Giving attention to precautions / Being careful they are applied	2	2	0	0	0	1	0	8	1	2	1	0
57	Impact of isolation on nurses:Professionally:Having to educate / Inform / Monitor/To explain everyone on precautions	0	0	0	2	0	0	0	2	2	1	0	5
58	Impact of isolation on nurses:Professionally:Having to organize its scheduled plan/Coordinate the ward/Change organisation and approach/Allocate patients to nurses	5	0	4	3	0	1	1	10	4	4	4	3
59	Impact of isolation on nurses:Professionally:Increased workload (Because of diarrhea, because of contact precautions)	0	3	1	1	0	0	1	0	0	0	2	0
60	Impact of isolation on nurses:Professionally:Management care:Higher quality of care (because of diarrhea -> More nursing care; patients who are given more attention)	0	1	0	1	1	0	0	0	0	0	0	0
61	Impact of isolation on nurses:Professionally:Management care:Less frequent visits in the room / Less time spent speaking to patients	1	0	1	1	0	0	1	1	2	0	3	0
62	Impact of isolation on nurses:Professionally:Management care:Lower quality of care (not stand up regularly; not always cleaned, has to wait longer for care or cleaning; cleaning or treatment postponed; nurses more stressed because treated last)	1	0	0	0	0	0	0	1	2	1	0	0
63	Impact of isolation on nurses:Professionally:Time-consuming / Nursing-time (because of diarrhea-> cleaning; because of precautions)	3	1	3	3	1	2	2	3	2	2	2	1
64	Impact of recurrence on nurses:Emotionally-Psychologically:Frustration	0	0	0	0	0	1	0	0	0	0	0	0
65	Impact of recurrence on nurses:Profesionally:Having to be more convincing	0	0	0	0	0	0	0	1	0	0	0	0
66	Impact of recurrence on nurses:Professionally:Harder (because you have to find out why they relapse)	0	0	0	0	1	0	0	0	0	0	0	0
